# Supplementary material for: Analysis of Metabolite Distribution in Rat Liver of High-Fat Model by Mass Spectrometry Imaging
Source: Metabolites. 2023 Mar 10;13(3):411. doi: 10.3390/metabo13030411 (PMC10057431; doi:10.3390/metabo13030411)
Supplement: Supplementary file 1 [file metabolites-13-00411-s001.zip]

Archive with 1 entries (1 files):
- metabolites-2216586-supplementary.pdf
